# Supplementary material for: Comprehensive Analysis of the Prognostic Value of Circulating MMP-7 Levels in Urothelial Carcinoma: A Combined Cohort Analysis, Systematic Review, and Meta-Analysis
Source: Int J Mol Sci. 2023 Apr 26;24(9):7859. doi: 10.3390/ijms24097859 (PMC10178327; doi:10.3390/ijms24097859)
Supplement: Supplementary file 1 [file ijms-24-07859-s001.zip]

Archive with 1 entries (1 files):
- ijms-2290706-supplementary.pdf
